# Supplementary material for: Phenotypes of caregiver distress in military and veteran caregivers: Suicidal ideation associations
Source: PLoS One. 2021 Jun 11;16(6):e0253207. doi: 10.1371/journal.pone.0253207 (PMC8195409; doi:10.1371/journal.pone.0253207)
Supplement: S1 File — (R) [file pone.0253207.s002.R]

   
logeTck <- function(side, type){
   lim <- switch(side, 
     x = par('usr')[1:2],
     y = par('usr')[3:4],
     stop("side argument must be 'x' or 'y'"))
   at <- floor(lim[1]) : ceil(lim[2])
   return(switch(type, 
     minor = outer(1:9, exp(min(at):max(at))),
     major = exp(at),
     stop("type argument must be 'major' or 'minor'")
   ))
}

#=figure 1====================================


plot(0,0,pch="",ylim=c(0.1,8),log='y',xlim=c(0,11),xaxt='n',xlab="",ylab="Adjusted OR")
abline(h=1,lty=2)
axis(side = 1, las=2, at = c(1,2,4,6,8,9,10), labels = c("36-50","51+","Time", "Education","25-49","50-100", ">100") ,cex=0.2)


#"Age < 35", Age 51+
i=1
y=c(2.06, 0.66, 1.16)
segments(i,y[2],i,y[1])
points(i,y[3])


#Age 51+
i=2
y=c(1.20, 0.13, 0.39)
segments(i,y[2],i,y[1])
points(i,y[3])


i=4;
#Time 
y=c(0.78 ,0.56, 1.13)
segments(i,y[2],i,y[3])
points(i,y[1])

#Education 
i=6
y=c(1.46 ,0.48 ,0.83)
segments(i,y[2],i,y[1])
points(i,y[3])

#Distance 25-49 
i=8
y=c(2.78, 0.66, 1.36) 
segments(i,y[2],i,y[1])
points(i,y[3])

#Distance 50-100   
i=9
y=c(2.74 ,0.66 ,1.35)
segments(i,y[2],i,y[1])
points(i,y[3])

#Distance 100<   
i=10
y=c(8.68 ,1.16 ,3.17)
segments(i,y[2],i,y[1])
points(i,y[3])

#######fig 2#################

plot(0,0,pch="",ylim=c(0.5,90),log='y',xaxt="n",xlim=c(0.5,2.5),xlab="",ylab="Adjusted OR")
abline(h=1,lty=2)

axis(side = 1,  at = c(1,2),  labels = c("Medium vs. Low","High vs. Low"), tck=-.05,cex=0.5)

i=1
y=c(16.04	,1.82,	5.40)
segments(i,y[2],i,y[1])
points(i,y[3])

i=2
y=c(87.25	,8.76	,27.64)
segments(i,y[2],i,y[1])
points(i,y[3])

#axis(1,      las=2)
